# Supplementary material for: Very Preterm Children Gut Microbiota Comparison at the Neonatal Period of 1 Month and 3.5 Years of Life
Source: Front Microbiol. 2022 Jul 22;13:919317. doi: 10.3389/fmicb.2022.919317 (PMC9354809; doi:10.3389/fmicb.2022.919317)
Supplement: Supplementary file 2 [file Table_2.XLSX]

## Sheet: Feuil1
Table S4. PERMANOVA analyses of preterm children enterotypes at 3,5 years of age, their neonatal characteristics and NICU strategies implemented on gut microbiota according to Bray-Curtis and Unifrac distances.
OTU level									Genus Level
Bray-Curtis distance
	Df	SumOfSqs	R2	F	Pr(>F)	FDR corrected p-value				Df	SumOfSqs	R2	F	Pr(>F)	FDR corrected p-value
3,5 years enterotypes	1	2.912	0.07620	11.3757	0.001 ***	0.016			3,5 years enterotypes	1	4.1663	0.24561	43.8391	0.001 ***	0.016
Gestational age	1	0.407	0.01065	1.5898	0.038 *	0.304			Gestational age	1	0.1213	0.00715	1.2760	0.235	0.783
Sex	1	0.297	0.00778	1.1619	0.242	0.645			Sex	1	0.0981	0.00578	1.0324	0.382	0.783
Birth weight	1	0.201	0.00527	0.7868	0.765	0.816			Birth weight	1	0.0680	0.00401	0.7158	0.685	0.783
Delivery mode	1	0.321	0.00839	1.2525	0.174	0.557			Delivery mode	1	0.0698	0.00412	0.7350	0.642	0.783
Practice of skin-to-skincontact during the first week of life	2	0.488	0.01276	0.9527	0.544	0.646			Practice of skin-to-skincontact during the first week of life	2	0.1719	0.01014	0.9045	0.536	0.783
Antibiotherapy during neonatal period	1	0.252	0.00661	0.9864	0.460	0.646			Antibiotherapy during neonatal period	1	0.0919	0.00542	0.9674	0.411	0.783
Breasmilk during neonatal period	1	0.185	0.00484	0.7222	0.888	0.888			Breasmilk during neonatal period	1	0.0393	0.00232	0.4140	0.955	0.955
NICU's strategies									NICU's strategies
Direct breastfeeding during the first week	1	0.245	0.00640	0.9560	0.508	0.646			Direct breastfeeding during the first week	1	0.0876	0.00516	0.9216	0.462	0.783
Skin to skin during the first week	1	0.237	0.00620	0.9260	0.555	0.646			Skin to skin during the first week	1	0.0596	0.00351	0.6273	0.775	0.827
Medication to close ductus arteriosus before day 10	1	0.272	0.00713	1.0637	0.339	0.646			Medication to close ductus arteriosus before day 10	1	0.0732	0.00432	0.7702	0.608	0.783
Longer duration of primary antibiotherapy	1	0.326	0.00853	1.2740	0.153	0.557			Longer duration of primary antibiotherapy	1	0.0793	0.00468	0.8349	0.565	0.783
Longer duration of secondary antibiotherapy	1	0.271	0.00708	1.0570	0.388	0.646			Longer duration of secondary antibiotherapy	1	0.0715	0.00421	0.7522	0.629	0.783
Sedation during the first week	1	0.240	0.00628	0.9376	0.565	0.646			Sedation during the first week	1	0.0996	0.00587	1.0481	0.369	0.783
No intubation or extubation at day 1	1	0.245	0.00642	0.9585	0.533	0.646			No intubation or extubation at day 1	1	0.0734	0.00432	0.7719	0.624	0.783
Low volume of enteral nutrition at day 7	1	0.342	0.00896	1.3371	0.124	0.557			Low volume of enteral nutrition at day 7	1	0.0929	0.00548	0.9773	0.413	0.783
UniFrac distance
	Df	SumOfSqs	R2	F	Pr(>F)	FDR corrected p-value				Df	SumOfSqs	R2	F	Pr(>F)	FDR corrected p-value
3,5 years enterotypes	1	0.5134	0.03917	5.6323	0.001 ***	0.016			3,5 years enterotypes	1	0.2543	0.03660	5.2394	0.001 ***	0.016
Gestational age	1	0.0938	0.00716	1.0294	0.395	0.527			Gestational age	1	0.0407	0.00586	0.8391	0.611	0.652
Sex	1	0.0754	0.00575	0.8268	0.704	0.704			Sex	1	0.0429	0.00617	0.8838	0.573	0.652
Birth weight	1	0.0967	0.00738	1.0614	0.336	0.527			Birth weight	1	0.0537	0.00773	1.1066	0.353	0.629
Delivery mode	1	0.1082	0.00825	1.1867	0.204	0.527			Delivery mode	1	0.0632	0.00909	1.3016	0.218	0.629
Practice of skin-to-skincontact during the first week of life	2	0.1714	0.01308	0.9403	0.555	0.634			Practice of skin-to-skincontact during the first week of life	2	0.0809	0.01165	0.8337	0.705	0.705
Antibiotherapy during neonatal period	1	0.0999	0.00762	1.0964	0.308	0.527			Antibiotherapy during neonatal period	1	0.0450	0.00648	0.9271	0.522	0.642
Breasmilk during neonatal period	1	0.0788	0.00602	0.8649	0.639	0.681			Breasmilk during neonatal period	1	0.0531	0.00764	1.0931	0.354	0.629
NICU's strategies									NICU's strategies
Direct breastfeeding during the first week	1	0.0927	0.00707	1.0173	0.390	0.527			Direct breastfeeding during the first week	1	0.0562	0.00809	1.1581	0.272	0.629
Skin to skin during the first week	1	0.1017	0.00776	1.1159	0.271	0.527			Skin to skin during the first week	1	0.0469	0.00675	0.9658	0.484	0.629
Medication to close ductus arteriosus before day 10	1	0.1129	0.00862	1.2390	0.173	0.527			Medication to close ductus arteriosus before day 10	1	0.0687	0.00989	1.4152	0.166	0.629
Longer duration of primary antibiotherapy	1	0.1028	0.00784	1.1274	0.254	0.527			Longer duration of primary antibiotherapy	1	0.0450	0.00648	0.9269	0.505	0.629
Longer duration of secondary antibiotherapy	1	0.1236	0.00943	1.3565	0.101	0.527			Longer duration of secondary antibiotherapy	1	0.0515	0.00742	1.0614	0.354	0.629
Sedation during the first week	1	0.1149	0.00876	1.2602	0.178	0.527			Sedation during the first week	1	0.0597	0.00859	1.2298	0.256	0.629
No intubation or extubation at day 1	1	0.0838	0.00640	0.9199	0.550	0.634			No intubation or extubation at day 1	1	0.0482	0.00693	0.9924	0.423	0.642
Low volume of enteral nutrition at day 7	1	0.1071	0.00818	1.1755	0.223	0.527			Low volume of enteral nutrition at day 7	1	0.0649	0.00933	1.3361	0.185	0.629
